# Supplementary material for: Notes on the sinistral helicoid snail Bertia cambojiensis (Reeve, 1860) from Vietnam (Eupulmonata, Dyakiidae)
Source: Zookeys. 2019 Nov 4;885:1–14. doi: 10.3897/zookeys.885.38980 (PMC6848233; doi:10.3897/zookeys.885.38980)
Supplement: XML Treatment for Bertia [file zookeys.885.38980-treatment1.xml]

<!DOCTYPE tp:taxon-treatment
  PUBLIC "-//TaxonX//DTD Taxonomic Treatment Publishing DTD v0 20100105//EN" "tax-treatment-NSO.dtd">
<tp:taxon-treatment xmlns:tp="http://www.plazi.org/taxpub"><tp:treatment-meta><kwd-group><label>Taxon classification</label><kwd><named-content xmlns:xlink="http://www.w3.org/1999/xlink" content-type="kingdom">Animalia</named-content></kwd><kwd><named-content xmlns:xlink="http://www.w3.org/1999/xlink" content-type="order">Stylommatophora</named-content></kwd><kwd><named-content xmlns:xlink="http://www.w3.org/1999/xlink" content-type="family">Dyakiidae</named-content></kwd></kwd-group><mixed-citation publication-type="journal"><person-group><name><surname>Sutcharit</surname><given-names>Chirasak</given-names></name><name><surname>Naggs</surname><given-names>Fred</given-names></name><name><surname>Ablett</surname><given-names>Jonathan</given-names></name><name><surname>Sang</surname><given-names>Pham Van</given-names></name><name><surname>Luong Van Hao</surname><given-names/></name><name><surname>Panha</surname><given-names>Somsak</given-names></name></person-group><article-title>Notes on the sinistral helicoid snail <italic><tp:taxon-name><tp:taxon-name-part taxon-name-part-type="genus" reg="Bertia">Bertia</tp:taxon-name-part> <tp:taxon-name-part taxon-name-part-type="species" reg="cambojiensis">cambojiensis</tp:taxon-name-part></tp:taxon-name></italic> (Reeve, 1860) from Vietnam (<tp:taxon-name><tp:taxon-name-part taxon-name-part-type="suborder">Eupulmonata</tp:taxon-name-part></tp:taxon-name>, <tp:taxon-name><tp:taxon-name-part taxon-name-part-type="family">Dyakiidae</tp:taxon-name-part></tp:taxon-name>)</article-title><source>Zookeys</source><day>04</day><month>11</month><year>2019</year><volume>885</volume><fpage>1</fpage><lpage>14</lpage><pub-id pub-id-type="doi">10.3897/zookeys.885.38980</pub-id></mixed-citation></tp:treatment-meta><tp:nomenclature><label>Genus</label><tp:taxon-name><object-id xmlns:xlink="http://www.w3.org/1999/xlink" content-type="arpha" xlink:type="simple">5EE0ABFD-67EB-56EC-837E-193293F933D4</object-id>
            <tp:taxon-name-part taxon-name-part-type="genus" reg="Bertia">Bertia</tp:taxon-name-part>
          </tp:taxon-name><tp:taxon-authority>Ancey, 1887</tp:taxon-authority><tp:nomenclature-citation-list><tp:nomenclature-citation><tp:taxon-name>
                <tp:taxon-name-part taxon-name-part-type="genus" reg="Bertia">Bertia</tp:taxon-name-part>
              </tp:taxon-name><comment>Ancey, 1887: 53. <xref ref-type="bibr" rid="B5">Baker 1941</xref>: 320, 321. <xref ref-type="bibr" rid="B48">Zilch 1959</xref>: 275, 276. <xref ref-type="bibr" rid="B37">Schileyko 2003</xref>: 1362.</comment></tp:nomenclature-citation><tp:nomenclature-citation><tp:taxon-name>
                <tp:taxon-name-part taxon-name-part-type="genus" reg="Ariophanta">Ariophanta</tp:taxon-name-part> (<tp:taxon-name-part taxon-name-part-type="subgenus" reg="Bertia">Bertia</tp:taxon-name-part>)</tp:taxon-name><comment>Thiele, 1931: 1001.</comment></tp:nomenclature-citation></tp:nomenclature-citation-list></tp:nomenclature><tp:treatment-sec sec-type="type species" id="SECID0E5FAE"><title>Type species.</title><p><italic><tp:taxon-name><tp:taxon-name-part taxon-name-part-type="genus" reg="Helix">Helix</tp:taxon-name-part> <tp:taxon-name-part taxon-name-part-type="species" reg="cambojiensis">cambojiensis</tp:taxon-name-part></tp:taxon-name></italic> Reeve, 1860, by original designation.</p></tp:treatment-sec><tp:treatment-sec sec-type="remarks" id="SECID0EPGAE"><title>Remarks.</title><p><xref ref-type="bibr" rid="B43">Thach (2015)</xref> recognised four nominal species in <italic><tp:taxon-name><tp:taxon-name-part taxon-name-part-type="genus" reg="Bertia">Bertia</tp:taxon-name-part></tp:taxon-name></italic>: “<italic><tp:taxon-name><tp:taxon-name-part taxon-name-part-type="genus" reg="Bertia">Bertia</tp:taxon-name-part></tp:taxon-name></italic>” <italic><tp:taxon-name><tp:taxon-name-part taxon-name-part-type="genus" reg="Helix"/><tp:taxon-name-part taxon-name-part-type="species" reg="brookei">brookei</tp:taxon-name-part></tp:taxon-name></italic> (Adam &amp; Reeve, 1848), <italic><tp:taxon-name><tp:taxon-name-part taxon-name-part-type="genus" reg="Bertia">B.</tp:taxon-name-part> <tp:taxon-name-part taxon-name-part-type="species" reg="cambojiensis">cambojiensis</tp:taxon-name-part></tp:taxon-name></italic> (type species), <italic><tp:taxon-name><tp:taxon-name-part taxon-name-part-type="genus" reg="Bertia">B.</tp:taxon-name-part> <tp:taxon-name-part taxon-name-part-type="species" reg="pergrandis">pergrandis</tp:taxon-name-part></tp:taxon-name></italic> (Smith, 1893) and <italic><tp:taxon-name><tp:taxon-name-part taxon-name-part-type="genus" reg="Bertia">B.</tp:taxon-name-part> <tp:taxon-name-part taxon-name-part-type="species" reg="setzeri">setzeri</tp:taxon-name-part></tp:taxon-name></italic> Thach, 2015. Nevertheless, he had overlooked key characters of the genitalia published by <xref ref-type="bibr" rid="B14">Godwin-Austen (1891</xref>: pl. 6, fig. 6) and <xref ref-type="bibr" rid="B37">Schileyko (2003</xref>: 1345, 1346, fig. 1758). The Bornean endemic species, <italic><tp:taxon-name><tp:taxon-name-part taxon-name-part-type="genus" reg="Helix">Helix</tp:taxon-name-part> <tp:taxon-name-part taxon-name-part-type="species" reg="brookei">brookei</tp:taxon-name-part></tp:taxon-name></italic> Adam &amp; Reeve, 1848, exhibits a long and cylindrical gametolytic sac, lacks an epiphallus and amatorial organ complex, and a caudal foss and a caudal horn is absent; characters that unequivocally distinguish this species from the <tp:taxon-name><tp:taxon-name-part taxon-name-part-type="family">Dyakiidae</tp:taxon-name-part></tp:taxon-name> (<xref ref-type="bibr" rid="B14">Godwin-Austen 1891</xref>, <xref ref-type="bibr" rid="B19">Laidlaw 1931</xref>, <xref ref-type="bibr" rid="B42">Sutcharit et al. 2012</xref>). It is clear that <italic><tp:taxon-name><tp:taxon-name-part taxon-name-part-type="genus" reg="Helix">Helix</tp:taxon-name-part> <tp:taxon-name-part taxon-name-part-type="species" reg="brookei">brookei</tp:taxon-name-part></tp:taxon-name></italic> Adam &amp; Reeve, 1848 does not belong in <italic><tp:taxon-name><tp:taxon-name-part taxon-name-part-type="genus" reg="Bertia">Bertia</tp:taxon-name-part></tp:taxon-name></italic> and we recognise the following three as <italic><tp:taxon-name><tp:taxon-name-part taxon-name-part-type="genus" reg="Bertia">Bertia</tp:taxon-name-part></tp:taxon-name></italic> species.</p></tp:treatment-sec><ref-list><ref id="B5"><mixed-citation xmlns:xlink="http://www.w3.org/1999/xlink" xlink:type="simple"><person-group><name name-style="western"><surname>Baker</surname><given-names>HB</given-names></name></person-group> (<year>1941</year>) <article-title>Zonitid snails from Pacific Islands, Part 3. Genera other the <tp:taxon-name><tp:taxon-name-part taxon-name-part-type="subfamily">Microcystinae</tp:taxon-name-part></tp:taxon-name>. Bernice P.</article-title><source>Bishop Museum Bulletin</source><volume>166</volume>: <fpage>205</fpage>–<lpage>346</lpage>.</mixed-citation></ref><ref id="B48"><mixed-citation xmlns:xlink="http://www.w3.org/1999/xlink" xlink:type="simple"><person-group><name name-style="western"><surname>Zilch</surname><given-names>A</given-names></name></person-group> (<year>1959</year>) <article-title><tp:taxon-name><tp:taxon-name-part taxon-name-part-type="class">Gastropoda</tp:taxon-name-part></tp:taxon-name>, <tp:taxon-name><tp:taxon-name-part taxon-name-part-type="subclass">Euthyneura</tp:taxon-name-part></tp:taxon-name>.</article-title> In: <person-group><name name-style="western"><surname>Schindewolf</surname><given-names>OH</given-names></name></person-group> (<role>Ed.</role>) <issue-title>Handbuch der Paläozoologie, Band 6, Gastropoda.</issue-title><source>Gebrüder Borntraeger, Berlin</source>, <fpage>1</fpage>–<lpage>400</lpage>.</mixed-citation></ref><ref id="B37"><mixed-citation xmlns:xlink="http://www.w3.org/1999/xlink" xlink:type="simple"><person-group><name name-style="western"><surname>Schileyko</surname><given-names>AA</given-names></name></person-group> (<year>2003</year>) Treatise on recent terrestrial pulmonated mollusks. <tp:taxon-name><tp:taxon-name-part taxon-name-part-type="family">Ariophantidae</tp:taxon-name-part></tp:taxon-name>, <tp:taxon-name><tp:taxon-name-part taxon-name-part-type="family">Ostracolethaidae</tp:taxon-name-part></tp:taxon-name>, <tp:taxon-name><tp:taxon-name-part taxon-name-part-type="family">Ryssotidae</tp:taxon-name-part></tp:taxon-name>, <tp:taxon-name><tp:taxon-name-part taxon-name-part-type="family">Milacidae</tp:taxon-name-part></tp:taxon-name>, <tp:taxon-name><tp:taxon-name-part taxon-name-part-type="family">Dyakiidae</tp:taxon-name-part></tp:taxon-name>, <tp:taxon-name><tp:taxon-name-part taxon-name-part-type="family">Staffordiidae</tp:taxon-name-part></tp:taxon-name>, <tp:taxon-name><tp:taxon-name-part taxon-name-part-type="family">Gastrodontidae</tp:taxon-name-part></tp:taxon-name>, <tp:taxon-name><tp:taxon-name-part taxon-name-part-type="family">Zonitidae</tp:taxon-name-part></tp:taxon-name>, <tp:taxon-name><tp:taxon-name-part taxon-name-part-type="family">Daudebardiidae</tp:taxon-name-part></tp:taxon-name>, <tp:taxon-name><tp:taxon-name-part taxon-name-part-type="family">Parmacellidae</tp:taxon-name-part></tp:taxon-name>. Ruthenica, Supplement 2, Part 10: 1309–1466.</mixed-citation></ref><ref id="B43"><mixed-citation xmlns:xlink="http://www.w3.org/1999/xlink" xlink:type="simple"><person-group><name name-style="western"><surname>Thach</surname><given-names>NN</given-names></name></person-group> (<year>2015</year>) <article-title><italic><tp:taxon-name><tp:taxon-name-part taxon-name-part-type="genus">Bertia</tp:taxon-name-part> <tp:taxon-name-part taxon-name-part-type="species">setzeri</tp:taxon-name-part></tp:taxon-name></italic>, a new species of land snail from Vietnam (<tp:taxon-name><tp:taxon-name-part taxon-name-part-type="class">Gastropoda</tp:taxon-name-part></tp:taxon-name>: <tp:taxon-name><tp:taxon-name-part taxon-name-part-type="order">Stylommatophora</tp:taxon-name-part></tp:taxon-name>: <tp:taxon-name><tp:taxon-name-part taxon-name-part-type="family">Dyakiidae</tp:taxon-name-part></tp:taxon-name>).</article-title><source>The Festivus</source><volume>47</volume>: <fpage>240</fpage>–<lpage>242</lpage>.</mixed-citation></ref><ref id="B14"><mixed-citation xmlns:xlink="http://www.w3.org/1999/xlink" xlink:type="simple"><person-group><name name-style="western"><surname>Godwin-Austen</surname><given-names>HH</given-names></name></person-group> (<year>1891</year>) <article-title>On a collection of land shells made in Borneo by Mr. Everett, with descriptions of supposed new species. Part II. <tp:taxon-name><tp:taxon-name-part taxon-name-part-type="family">Zonitidae</tp:taxon-name-part></tp:taxon-name> and <tp:taxon-name><tp:taxon-name-part taxon-name-part-type="family">Helicinidae</tp:taxon-name-part></tp:taxon-name>.</article-title><source>Proceedings of the Zoological Society of London</source><volume>59</volume>: <fpage>22</fpage>–<lpage>47</lpage>. <ext-link xlink:type="simple" ext-link-type="doi" xlink:href="10.1111/j.1469-7998.1891.tb06805.x">https://doi.org/10.1111/j.1469-7998.1891.tb06805.x</ext-link></mixed-citation></ref><ref id="B19"><mixed-citation xmlns:xlink="http://www.w3.org/1999/xlink" xlink:type="simple"><person-group><name name-style="western"><surname>Laidlaw</surname><given-names>FF</given-names></name></person-group> (<year>1931</year>) <article-title>On a new subfamily <tp:taxon-name><tp:taxon-name-part taxon-name-part-type="subfamily">Dyakiinae</tp:taxon-name-part></tp:taxon-name> of the <tp:taxon-name><tp:taxon-name-part taxon-name-part-type="family">Zonitidae</tp:taxon-name-part></tp:taxon-name>.</article-title><source>Proceedings of the Malacological Society of London</source><volume>19</volume>: <fpage>190</fpage>–<lpage>201</lpage>.</mixed-citation></ref><ref id="B42"><mixed-citation xmlns:xlink="http://www.w3.org/1999/xlink" xlink:type="simple"><person-group><name name-style="western"><surname>Sutcharit</surname><given-names>C</given-names></name><name name-style="western"><surname>Tongkerd</surname><given-names>P</given-names></name><name name-style="western"><surname>Tan</surname><given-names>AS-H</given-names></name><name name-style="western"><surname>Panha</surname><given-names>S</given-names></name></person-group> (<year>2012</year>) <article-title>Taxonomic revision of <italic><tp:taxon-name><tp:taxon-name-part taxon-name-part-type="genus">Dyakia</tp:taxon-name-part> <tp:taxon-name-part taxon-name-part-type="species">janus</tp:taxon-name-part></tp:taxon-name></italic> from Peninsular Malaysia (<tp:taxon-name><tp:taxon-name-part taxon-name-part-type="infraclass">Pulmonata</tp:taxon-name-part></tp:taxon-name>: <tp:taxon-name><tp:taxon-name-part taxon-name-part-type="family">Dyakiidae</tp:taxon-name-part></tp:taxon-name>), with notes on other sinistrally coiled helicarionids.</article-title><source>The Raffles Bulletin of Zoology</source><volume>60</volume>: <fpage>279</fpage>–<lpage>287</lpage>.</mixed-citation></ref></ref-list></tp:taxon-treatment>
