# Supplementary material for: Notes on the sinistral helicoid snail Bertia cambojiensis (Reeve, 1860) from Vietnam (Eupulmonata, Dyakiidae)
Source: Zookeys. 2019 Nov 4;885:1–14. doi: 10.3897/zookeys.885.38980 (PMC6848233; doi:10.3897/zookeys.885.38980)
Supplement: XML Treatment for Bertia cambojiensis [file zookeys.885.38980-treatment2.xml]

<!DOCTYPE tp:taxon-treatment
  PUBLIC "-//TaxonX//DTD Taxonomic Treatment Publishing DTD v0 20100105//EN" "tax-treatment-NSO.dtd">
<tp:taxon-treatment xmlns:tp="http://www.plazi.org/taxpub"><tp:treatment-meta><kwd-group><label>Taxon classification</label><kwd><named-content xmlns:xlink="http://www.w3.org/1999/xlink" content-type="kingdom">Animalia</named-content></kwd><kwd><named-content xmlns:xlink="http://www.w3.org/1999/xlink" content-type="order">Stylommatophora</named-content></kwd><kwd><named-content xmlns:xlink="http://www.w3.org/1999/xlink" content-type="family">Dyakiidae</named-content></kwd></kwd-group><mixed-citation publication-type="journal"><person-group><name><surname>Sutcharit</surname><given-names>Chirasak</given-names></name><name><surname>Naggs</surname><given-names>Fred</given-names></name><name><surname>Ablett</surname><given-names>Jonathan</given-names></name><name><surname>Sang</surname><given-names>Pham Van</given-names></name><name><surname>Luong Van Hao</surname><given-names/></name><name><surname>Panha</surname><given-names>Somsak</given-names></name></person-group><article-title>Notes on the sinistral helicoid snail <italic><tp:taxon-name><tp:taxon-name-part taxon-name-part-type="genus" reg="Bertia">Bertia</tp:taxon-name-part> <tp:taxon-name-part taxon-name-part-type="species" reg="cambojiensis">cambojiensis</tp:taxon-name-part></tp:taxon-name></italic> (Reeve, 1860) from Vietnam (<tp:taxon-name><tp:taxon-name-part taxon-name-part-type="suborder">Eupulmonata</tp:taxon-name-part></tp:taxon-name>, <tp:taxon-name><tp:taxon-name-part taxon-name-part-type="family">Dyakiidae</tp:taxon-name-part></tp:taxon-name>)</article-title><source>Zookeys</source><day>04</day><month>11</month><year>2019</year><volume>885</volume><fpage>1</fpage><lpage>14</lpage><pub-id pub-id-type="doi">10.3897/zookeys.885.38980</pub-id></mixed-citation></tp:treatment-meta><tp:nomenclature><tp:taxon-name><object-id xmlns:xlink="http://www.w3.org/1999/xlink" content-type="arpha" xlink:type="simple">45F5B6E6-87BC-5CBB-83E2-99909A7EBF3D</object-id>
            <tp:taxon-name-part taxon-name-part-type="genus" reg="Bertia">Bertia</tp:taxon-name-part>
            <tp:taxon-name-part taxon-name-part-type="species" reg="cambojiensis">cambojiensis</tp:taxon-name-part>
          </tp:taxon-name><tp:taxon-authority>(Reeve, 1860)</tp:taxon-authority><xref ref-type="fig" rid="F1">Figs 1</xref><xref ref-type="fig" rid="F2">, 2</xref><tp:nomenclature-citation-list><tp:nomenclature-citation><tp:taxon-name>
                <tp:taxon-name-part taxon-name-part-type="genus" reg="Helix">Helix</tp:taxon-name-part> <tp:taxon-name-part taxon-name-part-type="species" reg="mouhoti">mouhoti</tp:taxon-name-part></tp:taxon-name><comment>Reeve, 1860a [Sep.]: 203, 204 [not <xref ref-type="bibr" rid="B29">Pfeiffer 1860a</xref> [May]: 136, pl. 50 fig. 5]. Type locality: Cambojia [Cambodia]. <xref ref-type="bibr" rid="B30">Pfeiffer 1860b</xref>: 173, 174, pl. 47, figs 1, 2. <xref ref-type="bibr" rid="B31">Pfeiffer 1868</xref>: 64.</comment></tp:nomenclature-citation><tp:nomenclature-citation><tp:taxon-name>
                <tp:taxon-name-part taxon-name-part-type="genus" reg="Helix">Helix</tp:taxon-name-part> <tp:taxon-name-part taxon-name-part-type="species" reg="cambojiensis">cambojiensis</tp:taxon-name-part></tp:taxon-name><comment>Reeve, 1860b [Dec.]: 455 [new replacement name]. <xref ref-type="bibr" rid="B22">Martens 1867</xref>: 76. <xref ref-type="bibr" rid="B31">Pfeiffer 1868</xref>: 64. <xref ref-type="bibr" rid="B8">Daniel 1869</xref>: 126–128. <xref ref-type="bibr" rid="B23">Morelet 1875</xref>: 250. <xref ref-type="bibr" rid="B32">Pfeiffer 1876</xref>: 78, 79. <xref ref-type="bibr" rid="B33">Pfeiffer and Kobelt 1881</xref>: 604, pl. 176, figs 1, 2. <xref ref-type="bibr" rid="B46">Tryon 1886</xref>: 18, pl. 6, fig. 9.</comment></tp:nomenclature-citation><tp:nomenclature-citation><tp:taxon-name>
                <tp:taxon-name-part taxon-name-part-type="genus" reg="Helix">Helix</tp:taxon-name-part> <tp:taxon-name-part taxon-name-part-type="species" reg="cambodjensis">cambodjensis</tp:taxon-name-part></tp:taxon-name><comment>: <xref ref-type="bibr" rid="B21">Mabille and le Mesle 1869</xref>: 128 [incorrect subsequent spelling].</comment></tp:nomenclature-citation><tp:nomenclature-citation><tp:taxon-name>
                <tp:taxon-name-part taxon-name-part-type="genus" reg="Nanina">Nanina</tp:taxon-name-part> <tp:taxon-name-part taxon-name-part-type="species" reg="cambodgiensis">cambodgiensis</tp:taxon-name-part></tp:taxon-name><comment>: <xref ref-type="bibr" rid="B3">Ancey 1887</xref>: 53 [incorrect subsequent spelling]. <xref ref-type="bibr" rid="B10">Fischer and Dautzenberg 1904</xref>: 393.</comment></tp:nomenclature-citation><tp:nomenclature-citation><tp:taxon-name>
                <tp:taxon-name-part taxon-name-part-type="genus" reg="Ariophanta">Ariophanta</tp:taxon-name-part> (<tp:taxon-name-part taxon-name-part-type="subgenus" reg="Rhyssota">Rhyssota</tp:taxon-name-part>) <tp:taxon-name-part taxon-name-part-type="species" reg="cambojiensis">cambojiensis</tp:taxon-name-part></tp:taxon-name><comment>: <xref ref-type="bibr" rid="B11">Fischer 1891</xref>: 23.</comment></tp:nomenclature-citation><tp:nomenclature-citation><tp:taxon-name>
                <tp:taxon-name-part taxon-name-part-type="genus" reg="Bertia">Bertia</tp:taxon-name-part> <tp:taxon-name-part taxon-name-part-type="species" reg="cambodjiensis">cambodjiensis</tp:taxon-name-part></tp:taxon-name><comment>: <xref ref-type="bibr" rid="B1">Abbott 1989</xref>: 127 with text figure [incorrect subsequent spelling].</comment></tp:nomenclature-citation><tp:nomenclature-citation><tp:taxon-name>
                <tp:taxon-name-part taxon-name-part-type="genus" reg="Bertia">Bertia</tp:taxon-name-part> <tp:taxon-name-part taxon-name-part-type="species" reg="cambojiensis">cambojiensis</tp:taxon-name-part></tp:taxon-name><comment>: <xref ref-type="bibr" rid="B37">Schileyko 2003</xref>: 1362, fig. 1777. <xref ref-type="bibr" rid="B38">Schileyko 2011</xref>: 37. <xref ref-type="bibr" rid="B44">Thach 2016</xref>: 142, fig. 271.</comment></tp:nomenclature-citation></tp:nomenclature-citation-list></tp:nomenclature><tp:treatment-sec sec-type="material" id="SECID0EDRAE"><title>Material examined.</title><p>Two syntypes from the Cuming collection. The specimen figured by <xref ref-type="bibr" rid="B30">Pfeiffer (1860b</xref>: pl. 47, figs 1, 2) can be recognised by two broken growth lines; one on the border of penultimate and last whorls, and one on the last whorl close to the apertural lip (seen from umbilical view) and is here designated as the lectotype NMUK 20130220 (height 54.6 mm, width 76.2 mm; Fig. <xref ref-type="fig" rid="F1">1A</xref>). The remaining paralectotype NHMUK 20130219 measures height 54.4 mm and width 73.6 mm.</p><p>All additional specimens were from the area of Cat Tien National Park, Dong Nai Province, Vietnam (<named-content xmlns:xlink="http://www.w3.org/1999/xlink" content-type="dwc:verbatimCoordinates" xlink:type="simple"><named-content content-type="geo-json" specific-use="{&#34;type&#34;:&#34;Point&#34;,&#34;coordinates&#34;:[107.427383,11.435783]}" id="NCID0EWRAE" xlink:type="simple">11°26.147"N, 107°25.643"E</named-content></named-content>): NHMUK 20130818 from Lodge Gardens (4 specimens + 2 juveniles); NHMUK 20130833 from Cave Site (7 specimens + 1 juvenile; Fig. <xref ref-type="fig" rid="F1">1B</xref>; <abbrev xmlns:xlink="http://www.w3.org/1999/xlink" xlink:title="Cytochrome c oxidase subunit I" id="ABBRID0E6RAE" xlink:type="simple">COI</abbrev> accession no. <ext-link xmlns:xlink="http://www.w3.org/1999/xlink" ext-link-type="gen" xlink:href="MN296022" xlink:type="simple">MN296022</ext-link>, 16sRNA accession no. <ext-link xmlns:xlink="http://www.w3.org/1999/xlink" ext-link-type="gen" xlink:href="MN296390" xlink:type="simple">MN296390</ext-link>); NHMUK 20130874 from Near Lake (6 specimens + 3 juveniles; <abbrev xmlns:xlink="http://www.w3.org/1999/xlink" xlink:title="Cytochrome c oxidase subunit I" id="ABBRID0ENSAE" xlink:type="simple">COI</abbrev> accession no. <ext-link xmlns:xlink="http://www.w3.org/1999/xlink" ext-link-type="gen" xlink:href="MN296023" xlink:type="simple">MN296023</ext-link>, 16sRNA accession no. <ext-link xmlns:xlink="http://www.w3.org/1999/xlink" ext-link-type="gen" xlink:href="MN296391" xlink:type="simple">MN296391</ext-link> and <abbrev xmlns:xlink="http://www.w3.org/1999/xlink" xlink:title="28S ribosomal RNA" id="ABBRID0E2SAE" xlink:type="simple">28S</abbrev> accession no. <ext-link xmlns:xlink="http://www.w3.org/1999/xlink" ext-link-type="gen" xlink:href="MN296349" xlink:type="simple">MN296349</ext-link>). Measurements: shell height 49.9–55.7 mm, average 52.6 mm; shell width 64.4–74.5 mm, average 69.7 mm.</p><fig id="F1" position="float" orientation="portrait"><object-id xmlns:xlink="http://www.w3.org/1999/xlink" content-type="doi" xlink:type="simple">10.3897/zookeys.885.38980.figure1</object-id><object-id xmlns:xlink="http://www.w3.org/1999/xlink" content-type="arpha" xlink:type="simple">32D1DC34-56CB-599A-9ECC-AEA189B5BE3E</object-id><label>Figure 1.</label><caption><p>Shells of <italic><tp:taxon-name><tp:taxon-name-part taxon-name-part-type="genus" reg="Bertia">Bertia</tp:taxon-name-part> <tp:taxon-name-part taxon-name-part-type="species" reg="cambojiensis">cambojiensis</tp:taxon-name-part></tp:taxon-name></italic><bold>A</bold> lectotype NHMUK 20130220 and <bold>B</bold> specimen NHMUK 20130833.</p></caption><graphic xmlns:xlink="http://www.w3.org/1999/xlink" xlink:href="zookeys-885-001-g001.jpg" position="float" orientation="portrait" xlink:type="simple" id="oo_352321.jpg"><uri content-type="original_file" xlink:type="simple">https://binary.pensoft.net/fig/352321</uri></graphic></fig></tp:treatment-sec><tp:treatment-sec sec-type="description" id="SECID0EAUAE"><title>Description.</title><p><bold><italic>Shell</italic>.</bold> Shell sinistral, large, dome shape and thickened. Whorls 6 to 7, increasing regularly, slightly convex, and with wide and shallow suture. Periostracum thin to slightly thickened, corneous. Spire convex, apex obtuse, embryonic shell large with smooth surface, following whorls possess a series of thin nodules on growth lines. Last whorl well rounded. Upper shell surface glossy, varying from rich cream and brownish to blackish bands; narrow pale white to yellowish spiral band on periphery; narrow reddish-brown to dark subsutural band. Below periphery always with reddish-brown to dark colour and with broad white spiral band surrounding umbilicus. Umbilical area usually reddish-brown or darker. Aperture ovate; parietal callus translucent whitish; columella thickened and slightly dilated. Lip simple or slightly thickened in old adults. Umbilicus narrowly perforate to rimate and deep.</p><p><bold><italic>Genital organs.</italic></bold> Atrium (<abbrev xmlns:xlink="http://www.w3.org/1999/xlink" xlink:title="atrium" id="ABBRID0ESUAE" xlink:type="simple">at</abbrev>) very short (<italic>N</italic> = 2). Penis (p) long cylindrical tube. Penial retractor muscle (<abbrev xmlns:xlink="http://www.w3.org/1999/xlink" xlink:title="penial retractor muscle" id="ABBRID0EYUAE" xlink:type="simple">pr</abbrev>) short, thickened and attached distally to penis. Epiphallus (e) cylindrical tube, about half of penis length and slightly smaller diameter than distal penis. Vas deferens (<abbrev xmlns:xlink="http://www.w3.org/1999/xlink" xlink:title="vas deferens" id="ABBRID0E3UAE" xlink:type="simple">vd</abbrev>) relatively smaller diameter and thin tube extending from free oviduct (<abbrev xmlns:xlink="http://www.w3.org/1999/xlink" xlink:title="free oviduct" id="ABBRID0EAVAE" xlink:type="simple">fo</abbrev>) and entering epiphallus, apically; flagellum absent (Fig. <xref ref-type="fig" rid="F2">2A</xref>). Internal wall of penis with large penial pilasters (<abbrev xmlns:xlink="http://www.w3.org/1999/xlink" xlink:title="penial pilaster" id="ABBRID0EIVAE" xlink:type="simple">pp</abbrev>) for nearly entire length of chamber; proximally with smooth surface and distally with very thin crenellations on surface; penial verge absent (Fig. <xref ref-type="fig" rid="F2">2B</xref>).</p><p>Gametolytic organ (<abbrev xmlns:xlink="http://www.w3.org/1999/xlink" xlink:title="gametolytic organ (duct and sac)" id="ABBRID0ESVAE" xlink:type="simple">go</abbrev>; duct and sac undifferentiated) proximal to genital opening about one-fourth of amatorial organ length. Slightly swollen proximally, then tapering to small, long cylindrical tube and attached to ovary with thin connective tissues. Amatorial organ (<abbrev xmlns:xlink="http://www.w3.org/1999/xlink" xlink:title="amatorial organ" id="ABBRID0EWVAE" xlink:type="simple">am</abbrev>) well-developed enlarged cylinder; proximally attached to atrium. Amatorial organ glands (<abbrev xmlns:xlink="http://www.w3.org/1999/xlink" xlink:title="amatorial organ gland" id="ABBRID0E1VAE" xlink:type="simple">amg</abbrev>) enlarged, composed distally of four major lobes bounded to amatorial organ by thin connective tissue. Each of four major lobes of the amatorial organ gland extend proximally into thick amatorial organ ducts (<abbrev xmlns:xlink="http://www.w3.org/1999/xlink" xlink:title="amatorial organ duct" id="ABBRID0E5VAE" xlink:type="simple">amd</abbrev>) that are twisted together and bound with thin connective tissue before entering the distal tip of the amatorial organ (Fig. <xref ref-type="fig" rid="F2">2A</xref>). Internal wall sculpture of amatorial organ: proximally smooth surface for about one-third of chamber; distally consists of smooth surface of enlarged longitudinal amatorial organ pilasters (<abbrev xmlns:xlink="http://www.w3.org/1999/xlink" xlink:title="amatorial organ pilaster" id="ABBRID0EGWAE" xlink:type="simple">amp</abbrev>). Amatorial organ papilla small, short and conical, tipped by a large and long blackish spike (Fig. <xref ref-type="fig" rid="F2">2C</xref>).</p><p>Vagina (v) long enlarged cylinder, about the same length as penis. Free oviduct (<abbrev xmlns:xlink="http://www.w3.org/1999/xlink" xlink:title="free oviduct" id="ABBRID0EQWAE" xlink:type="simple">fo</abbrev>) cylindrical tube; oviduct (<abbrev xmlns:xlink="http://www.w3.org/1999/xlink" xlink:title="oviduct" id="ABBRID0EUWAE" xlink:type="simple">ov</abbrev>) long with lobules; prostate gland (<abbrev xmlns:xlink="http://www.w3.org/1999/xlink" xlink:title="prostate gland" id="ABBRID0EYWAE" xlink:type="simple">pg</abbrev>) bound to oviduct. Most of albumen gland, hermaphroditic duct and gland missing from figured specimen (Fig. <xref ref-type="fig" rid="F2">2A</xref>). Internal wall of vagina sculptured with uniform scale-like or triangular lingulate pilasters (<abbrev xmlns:xlink="http://www.w3.org/1999/xlink" xlink:title="vaginal pilaster" id="ABBRID0EAXAE" xlink:type="simple">vp</abbrev>), varying in size from small to large (Fig. <xref ref-type="fig" rid="F2">2D</xref>).</p><p><bold><italic><tp:taxon-name><tp:taxon-name-part taxon-name-part-type="genus" reg="Radula">Radula</tp:taxon-name-part></tp:taxon-name></italic>.</bold> Teeth arranged in wide angle V-shaped rows with approximately 245 teeth with formula ((124-118)-1-(120-122)). Central tooth symmetric unicuspid and triangular. Lateral and marginal teeth undifferentiated, slightly curved unicuspid, triangular, and inclined towards central tooth (Fig. <xref ref-type="fig" rid="F2">2E</xref>). Inner teeth similar in shape and size to central teeth and then gradually reducing to slender and elongate sword-shaped with pointed cusp; outermost teeth slightly shorter with pointed tip (Fig. <xref ref-type="fig" rid="F2">2F</xref>).</p><fig id="F2" position="float" orientation="portrait"><object-id xmlns:xlink="http://www.w3.org/1999/xlink" content-type="doi" xlink:type="simple">10.3897/zookeys.885.38980.figure2</object-id><object-id xmlns:xlink="http://www.w3.org/1999/xlink" content-type="arpha" xlink:type="simple">492B9F8D-641B-5DCC-A160-45E212D380AA</object-id><label>Figure 2.</label><caption><p>Genitalia and radula of <italic><tp:taxon-name><tp:taxon-name-part taxon-name-part-type="genus" reg="Bertia">Bertia</tp:taxon-name-part> <tp:taxon-name-part taxon-name-part-type="species" reg="cambojiensis">cambojiensis</tp:taxon-name-part></tp:taxon-name></italic>, NHMUK 20130833. <bold>A</bold> overview of genital system <bold>B–D</bold> internal wall sculpture of <bold>B</bold> penis <bold>C</bold> amatorial organ and <bold>D</bold> vagina <bold>E, F</bold> SEM image of radula <bold>E</bold> central and inner latero-marginal teeth and <bold>F</bold> outermost teeth. Numbers indicate tooth order from lateral to marginal end; central tooth indicated by ‘C’.</p></caption><graphic xmlns:xlink="http://www.w3.org/1999/xlink" xlink:href="zookeys-885-001-g002.jpg" position="float" orientation="portrait" xlink:type="simple" id="oo_352322.jpg"><uri content-type="original_file" xlink:type="simple">https://binary.pensoft.net/fig/352322</uri></graphic></fig><p><bold><italic>External features</italic>.</bold> Living snail with long, blackish-brown tentacles. Skin reticulated brown with black reticulations around head. Foot sole relatively elongated, broad and unipartite. Sole of foot brownish to orange and unspotted; side of body brownish. Tail curved mid-dorsally, tall dome-shaped in cross section. Caudal horn not overhanging; caudal foss long vertical slit in tail above sole margin. Typical aulacopoda with well-defined pedal groove.</p><p>Mantle collar large and shell lobes thickened, shell lappet absent. Right dorsal lobe (right side of anus) large and thickened. Left dorsal lobe (left side of anus) composed of thick crescentric anterior left dorsal lobe and thin elongated posterior left dorsal lobe. Pulmonary cavity typically sigmurethran.</p></tp:treatment-sec><tp:treatment-sec sec-type="distribution" id="SECID0EMZAE"><title>Distribution.</title><p>The range of <italic><tp:taxon-name><tp:taxon-name-part taxon-name-part-type="genus" reg="Bertia">B.</tp:taxon-name-part> <tp:taxon-name-part taxon-name-part-type="species" reg="cambojiensis">cambojiensis</tp:taxon-name-part></tp:taxon-name></italic> is likely to be confined to localised forest patches within Dong Nai, Binh Thuan, Lam Dong and Binh Phuc provinces. Records far outside of this range such as Ba Vi National Park (<xref ref-type="bibr" rid="B38">Schileyko 2011</xref>) are very doubtful and to date, no specific localities have been recorded for Cambodia.</p></tp:treatment-sec><tp:treatment-sec sec-type="remarks" id="SECID0EB1AE"><title>Remarks.</title><p>The specimens from southern Vietnam that we examined exhibit clear differences in genital anatomy from those described by <xref ref-type="bibr" rid="B37">Schileyko (2003</xref>: 1362, fig. 1777b, c) that were based on a specimen in the Muséum National ďHistoire Naturelle, Paris, recorded from Cambodia. The Paris specimen exhibits a long, cylindrical gametolytic duct (spermathecal stalk in Schileyko) and a bulbous gametolytic sac (receptaculum seminalis in Schileyko), distally pointed. The amatorial organ contains numerous amatorial organ ducts. In the <abbrev xmlns:xlink="http://www.w3.org/1999/xlink" content-type="institution" xlink:title="Natural History Museum, London" id="ABBRID0EL1AE" xlink:type="simple">NHM</abbrev> specimens the gametolytic duct is short and the amatorial organ includes four amatorial organ ducts. On the basis of numerous studies in the reproductive anatomy of pulmonate snails, these character differences strongly suggest species level distinction. The shell of the Paris specimen was not figured by Schileyko, his figured shell of <italic><tp:taxon-name><tp:taxon-name-part taxon-name-part-type="genus" reg="Bertia">B.</tp:taxon-name-part> <tp:taxon-name-part taxon-name-part-type="species" reg="cambojiensis">cambojiensis</tp:taxon-name-part></tp:taxon-name></italic> (fig. 1777a) being from the Naturalis Museum, Leiden, which was also recorded as being from Cambodia.</p><p>In December 1858, the French explorer and naturalist Henri Mouhot set off from Bangkok by sea to the port of Komput (Kampot), Cambodia, from where he continued on his destination to Brelum in Annam (Vietnam), He reached the Catholic Mission in Brelum in August 1859. <xref ref-type="bibr" rid="B41">Stuart et al. (2006)</xref> state that Brelum was considered to be within the confines of Cambodia <abbrev xmlns:xlink="http://www.w3.org/1999/xlink" xlink:title="atrium" id="ABBRID0EB2AE" xlink:type="simple">at</abbrev> the time of Mouhot’s visit. However, <xref ref-type="bibr" rid="B25">Mouhot (1864a</xref>: 237) unequivocally described how ‘It took us two long days’ journey to reach Brelum’ after having passed the Cambodian border town of Pump-Ka-Daye. Brelum was Mouhot’s collecting base for the following three months before setting off on his return journey in November (<xref ref-type="bibr" rid="B25">Mouhot 1864a</xref>). During his stay in Brelum his host, the missionary R.P. Guillon, wanted Mouhot to sample the local escargot, which proved to be <italic><tp:taxon-name><tp:taxon-name-part taxon-name-part-type="genus" reg="Bertia">B.</tp:taxon-name-part> <tp:taxon-name-part taxon-name-part-type="species" reg="cambojiensis">cambojiensis</tp:taxon-name-part></tp:taxon-name></italic>. Staggered by the beauty of this snail Mouhot set about obtaining examples for his collections from the local area, where it was abundant (<xref ref-type="bibr" rid="B8">Daniel 1869</xref>). <xref ref-type="bibr" rid="B8">Daniel (1869)</xref> went on to state that <italic><tp:taxon-name><tp:taxon-name-part taxon-name-part-type="genus" reg="Bertia">B.</tp:taxon-name-part> <tp:taxon-name-part taxon-name-part-type="species" reg="cambojiensis">cambojiensis</tp:taxon-name-part></tp:taxon-name></italic> had not been found in Cambodia. Historical records may all relate to the mistaken assumption that the type locality was Cambodia. Mouhot was dependant on the sale of his collections to finance his fieldwork and it is likely that he shipped a large number of specimens of <italic><tp:taxon-name><tp:taxon-name-part taxon-name-part-type="genus" reg="Bertia">B.</tp:taxon-name-part> <tp:taxon-name-part taxon-name-part-type="species" reg="cambojiensis">cambojiensis</tp:taxon-name-part></tp:taxon-name></italic> to his agent in London, Samuel Stevens, who would have sold them on to museums and collectors throughout Europe, presumably labelled with the locality ‘Cambodia’. The field and travel conditions impacted severely on Mouhot’s collections and he clearly had insufficient time to arrange them in good order before they were shipped. Writing to Stevens from Pinhalu, near Phnom Penh, on 20<sup>th</sup> December, 1859 <xref ref-type="bibr" rid="B26">Mouhot (1864b</xref>: 248) commented: ‘…I have little time to give you any details as to what I despatch from Komput and Singapore’.</p><p>According to <xref ref-type="bibr" rid="B4">Ashburton (1864)</xref>, the location of Brelum, the type locality, is <named-content xmlns:xlink="http://www.w3.org/1999/xlink" content-type="dwc:verbatimCoordinates" xlink:type="simple"><named-content content-type="geo-json" specific-use="{&#34;type&#34;:&#34;Point&#34;,&#34;coordinates&#34;:[107.200000,11.966667]}" id="NCID0EF4AE" xlink:type="simple">11°58"N, 107°12"E</named-content></named-content>, which is <abbrev xmlns:xlink="http://www.w3.org/1999/xlink" xlink:title="atrium" id="ABBRID0EK4AE" xlink:type="simple">at</abbrev> an altitude of 460 m (Google Earth). This location is 30 km north of the north-western boundary of Cat Tien National Park and some 94 km north and west of the entrance to Cat Tien National Park. However, there remains some doubt as to the exact location of Brelum. Under the heading of a letter to Stevens, <xref ref-type="bibr" rid="B26">Mouhot (1864b</xref>: 241) stated: ‘Brelum, among the savage Stiêns, lat, <named-content xmlns:xlink="http://www.w3.org/1999/xlink" content-type="dwc:verbatimCoordinates" xlink:type="simple"><named-content content-type="geo-json" specific-use="{&#34;type&#34;:&#34;Point&#34;,&#34;coordinates&#34;:[-103.050000,11.775000]}" id="NCID0EV4AE" xlink:type="simple">11°46'30"N, 103°3'W</named-content></named-content> merid. of Paris, 15<sup>th</sup> October, 1859’. This is clearly wrong because in addition to W (west) it should be E (east) and in the following text he gives exactly the same geo-reference for Pinhalu that he states to be about nine miles from the capital, Phnom Penh <named-content xmlns:xlink="http://www.w3.org/1999/xlink" content-type="dwc:verbatimCoordinates" xlink:type="simple"><named-content content-type="geo-json" specific-use="{&#34;type&#34;:&#34;Point&#34;,&#34;coordinates&#34;:[104.383056,11.782778]}" id="NCID0E64AE" xlink:type="simple">11°46'58"N, 104°22'59"E</named-content></named-content> (Google Earth) whereas Mouhot’s reading <named-content xmlns:xlink="http://www.w3.org/1999/xlink" content-type="dwc:verbatimCoordinates" xlink:type="simple"><named-content content-type="geo-json" specific-use="{&#34;type&#34;:&#34;Point&#34;,&#34;coordinates&#34;:[-103.050000,11.775000]}" id="NCID0EH5AE" xlink:type="simple">11°46'30"N, 103°3'W</named-content></named-content> Paris (= 2°20'14.03" east of Greenwich) = 105°23'14"E, is some 54 km to the east and north of Phnom Penh (Google Earth). <xref ref-type="bibr" rid="B18">Kottelat and Tan (2017)</xref> identify Bro Lam Phe, <named-content xmlns:xlink="http://www.w3.org/1999/xlink" content-type="dwc:verbatimCoordinates" xlink:type="simple"><named-content content-type="geo-json" specific-use="{&#34;type&#34;:&#34;Point&#34;,&#34;coordinates&#34;:[106.666667,11.933333]}" id="NCID0ET5AE" xlink:type="simple">11°56'N, 106°40'E</named-content></named-content>, in Loc Ninh District, Binh Phuoc Province, Vietnam, as the location of Brelum. This places Brelum <abbrev xmlns:xlink="http://www.w3.org/1999/xlink" xlink:title="atrium" id="ABBRID0EY5AE" xlink:type="simple">at</abbrev> 100 m altitude and only 2 km from the closest boundary with Cambodia, which <abbrev xmlns:xlink="http://www.w3.org/1999/xlink" xlink:title="atrium" id="ABBRID0E35AE" xlink:type="simple">at</abbrev> this point follows the course of a meandering tributary of the Mekong. It is some 70 km from the boundary of Cat Tien National Park and 100 km from the main park entrance. It seems that Mouhot would have been most unlikely to retrace his steps and cross the river into Cambodia before his return journey and we conclude that he only collected <italic><tp:taxon-name><tp:taxon-name-part taxon-name-part-type="genus" reg="Bertia">B.</tp:taxon-name-part> <tp:taxon-name-part taxon-name-part-type="species" reg="cambojiensis">cambojiensis</tp:taxon-name-part></tp:taxon-name></italic> from the vicinity of Brelum in Vietnam. Nevertheless, being in close proximity to the Cambodian border it does seem likely that <italic><tp:taxon-name><tp:taxon-name-part taxon-name-part-type="genus" reg="Bertia">B.</tp:taxon-name-part> <tp:taxon-name-part taxon-name-part-type="species" reg="cambojiensis">cambojiensis</tp:taxon-name-part></tp:taxon-name></italic> will occur in this area of Cambodia.</p></tp:treatment-sec><ref-list><ref id="B29"><mixed-citation xmlns:xlink="http://www.w3.org/1999/xlink" xlink:type="simple"><person-group><name name-style="western"><surname>Pfeiffer</surname><given-names>L</given-names></name></person-group> (<year>1860a</year>) <article-title>Descriptions of thirty-six new species of land-shells from Mr. H. Cuming’s collection.</article-title><source>Proceedings of the Zoological Society of London</source><volume>28</volume>: <fpage>133</fpage>–<lpage>141</lpage>.</mixed-citation></ref><ref id="B30"><mixed-citation xmlns:xlink="http://www.w3.org/1999/xlink" xlink:type="simple"><person-group><name name-style="western"><surname>Pfeiffer</surname><given-names>L</given-names></name></person-group> (<year>1860b</year> [1860–1866]) Novitates Conchologicae. Series Prima. <tp:taxon-name><tp:taxon-name-part taxon-name-part-type="phylum">Mollusca</tp:taxon-name-part></tp:taxon-name> Extramarina. Band 2. Verlag von Theodor Fischer, Cassel, 139–303. [pls 37–72. p. 139–160, pls 37–42 (1860] [Published in parts, dates follow Johnson (1969)]</mixed-citation></ref><ref id="B31"><mixed-citation xmlns:xlink="http://www.w3.org/1999/xlink" xlink:type="simple"><person-group><name name-style="western"><surname>Pfeiffer</surname><given-names>L</given-names></name></person-group> (<year>1868</year>) <source>Monographia Heliceorum Viventum, Supplement Tertium. Volume 5. F.A.</source><publisher-name>Brockhaus</publisher-name>, <publisher-loc>Lipsiae</publisher-loc>, <size units="page">565 pp</size>.</mixed-citation></ref><ref id="B22"><mixed-citation xmlns:xlink="http://www.w3.org/1999/xlink" xlink:type="simple"><person-group><name name-style="western"><surname>Martens</surname><given-names>E von</given-names></name></person-group> (<year>1867</year>) <source>Die Landschnecken. Die Preussische Expedition nach Ost-Asien.</source><publisher-name>Zoologischer Teil</publisher-name>, <publisher-loc>II; Königliche Geheime Ober-Hofdruckerei, Berlin</publisher-loc>, <size units="page">477 pp</size>.</mixed-citation></ref><ref id="B8"><mixed-citation xmlns:xlink="http://www.w3.org/1999/xlink" xlink:type="simple"><person-group><name name-style="western"><surname>Daniel</surname><given-names>F</given-names></name></person-group> (<year>1869</year>) <article-title>Note sur la provenance exacte de ľ <italic><tp:taxon-name><tp:taxon-name-part taxon-name-part-type="genus">Helix</tp:taxon-name-part> <tp:taxon-name-part taxon-name-part-type="species">cambojiensis</tp:taxon-name-part></tp:taxon-name></italic>, Reeve.</article-title><source>Journal de Conchyliologie</source><volume>17</volume>: <fpage>126</fpage>–<lpage>128</lpage>.</mixed-citation></ref><ref id="B23"><mixed-citation xmlns:xlink="http://www.w3.org/1999/xlink" xlink:type="simple"><person-group><name name-style="western"><surname>Morelet</surname><given-names>A</given-names></name></person-group> (<year>1875</year>) Series Conchyliologiques, comprenant Ľénumération de mollusques terrestres et fluviatites, recueillis pendant le cours de différents voyages, ainsi que la description, de plusieurs espèces nouvelles. IV. 4e livraison Indo Chine, 227–377.</mixed-citation></ref><ref id="B32"><mixed-citation xmlns:xlink="http://www.w3.org/1999/xlink" xlink:type="simple"><person-group><name name-style="western"><surname>Pfeiffer</surname><given-names>L</given-names></name></person-group> (<year>1876</year>) <source>Monographia Heliceorum Viventum, Supplement Tertium. Volume 7. F.A.</source><publisher-name>Brockhaus</publisher-name>, <publisher-loc>Lipsiae</publisher-loc>, <size units="page">674 pp</size>.</mixed-citation></ref><ref id="B33"><mixed-citation xmlns:xlink="http://www.w3.org/1999/xlink" xlink:type="simple"><person-group><name name-style="western"><surname>Pfeiffer</surname><given-names>L</given-names></name><name name-style="western"><surname>Kobelt</surname><given-names>W</given-names></name></person-group> (<year>1881</year> [1877–1897]) Die Schnirkelschnecken nebst den zunächst verwandten Gattungen. In: Systematisches Conchylien-Cabinet von Martini und Chemnitz, Ersten Bandes, zwölfte Abtheilung, vierter Theil 1(12) (4): 595–610. [pls. 173–176]</mixed-citation></ref><ref id="B46"><mixed-citation xmlns:xlink="http://www.w3.org/1999/xlink" xlink:type="simple"><person-group><name name-style="western"><surname>Tryon</surname><given-names>Jr GW</given-names></name></person-group> (<year>1886</year>) <source>Manual of Conchology, Structure and Systematic, with Illustrations of the Species, 2<sup>nd</sup> Series, Volume 2.</source><publisher-name>Academy of Natural Science Philadelphia</publisher-name>, <publisher-loc>Philadelphia</publisher-loc>, <size units="page">265 pp</size>.</mixed-citation></ref><ref id="B21"><mixed-citation xmlns:xlink="http://www.w3.org/1999/xlink" xlink:type="simple"><person-group><name name-style="western"><surname>Mabille</surname><given-names>J</given-names></name><name name-style="western"><surname>le Mesle</surname><given-names>G</given-names></name></person-group> (<year>1869</year>) <article-title>Observation sur la fanue malacologique de la Cochinchine et du Cambodje, comprenant la description des espèces nouvelles.</article-title><source>Journal de Conchyliologie</source><volume>14</volume>: <fpage>117</fpage>–<lpage>138</lpage>.</mixed-citation></ref><ref id="B3"><mixed-citation xmlns:xlink="http://www.w3.org/1999/xlink" xlink:type="simple"><person-group><name name-style="western"><surname>Ancey</surname><given-names>C-F</given-names></name></person-group> (<year>1887</year>) Description of new genera or subgenera of <tp:taxon-name><tp:taxon-name-part taxon-name-part-type="family">Helicidae</tp:taxon-name-part></tp:taxon-name>. The Conchologist Exchange 1: 53, 54.</mixed-citation></ref><ref id="B10"><mixed-citation xmlns:xlink="http://www.w3.org/1999/xlink" xlink:type="simple"><person-group><name name-style="western"><surname>Fischer</surname><given-names>H</given-names></name><name name-style="western"><surname>Dautzenberg</surname><given-names>P</given-names></name></person-group> (<year>1904</year>) <article-title>Catalogue des mollusques terrestres et fluviatiles de ľIndo-Chine orientale cites jusqu’ à ce jour.</article-title><source>In: Mission Pavie, Etudes diverses, Volume</source><volume>3</volume>: <fpage>390</fpage>–<lpage>450</lpage>.</mixed-citation></ref><ref id="B11"><mixed-citation xmlns:xlink="http://www.w3.org/1999/xlink" xlink:type="simple"><person-group><name name-style="western"><surname>Fischer</surname><given-names>P</given-names></name></person-group> (<year>1891</year>) <source>Catalogue et distribution gèographique des Mollusques terrestres, fluviatilies &amp; marins ďune partie de ľIndo-Chine (Siam, Laos, Cambodge, Cochinchine, Annam, Tonkin).</source><publisher-name>Imprimerie Dejussieu Père et Fils</publisher-name>, <publisher-loc>Autun</publisher-loc>, <size units="page">192 pp</size>. <ext-link xlink:type="simple" ext-link-type="doi" xlink:href="10.5962/bhl.title.14809">https://doi.org/10.5962/bhl.title.14809</ext-link></mixed-citation></ref><ref id="B1"><mixed-citation xmlns:xlink="http://www.w3.org/1999/xlink" xlink:type="simple"><person-group><name name-style="western"><surname>Abbott</surname><given-names>RT</given-names></name></person-group> (<year>1989</year>) <source>Compendium of Landshells. American Malacologists Inc.</source><publisher-name>, Melbourne</publisher-name>, <publisher-loc>Florida</publisher-loc>, <size units="page">240 pp</size>.</mixed-citation></ref><ref id="B37"><mixed-citation xmlns:xlink="http://www.w3.org/1999/xlink" xlink:type="simple"><person-group><name name-style="western"><surname>Schileyko</surname><given-names>AA</given-names></name></person-group> (<year>2003</year>) Treatise on recent terrestrial pulmonated mollusks. <tp:taxon-name><tp:taxon-name-part taxon-name-part-type="family">Ariophantidae</tp:taxon-name-part></tp:taxon-name>, <tp:taxon-name><tp:taxon-name-part taxon-name-part-type="family">Ostracolethaidae</tp:taxon-name-part></tp:taxon-name>, <tp:taxon-name><tp:taxon-name-part taxon-name-part-type="family">Ryssotidae</tp:taxon-name-part></tp:taxon-name>, <tp:taxon-name><tp:taxon-name-part taxon-name-part-type="family">Milacidae</tp:taxon-name-part></tp:taxon-name>, <tp:taxon-name><tp:taxon-name-part taxon-name-part-type="family">Dyakiidae</tp:taxon-name-part></tp:taxon-name>, <tp:taxon-name><tp:taxon-name-part taxon-name-part-type="family">Staffordiidae</tp:taxon-name-part></tp:taxon-name>, <tp:taxon-name><tp:taxon-name-part taxon-name-part-type="family">Gastrodontidae</tp:taxon-name-part></tp:taxon-name>, <tp:taxon-name><tp:taxon-name-part taxon-name-part-type="family">Zonitidae</tp:taxon-name-part></tp:taxon-name>, <tp:taxon-name><tp:taxon-name-part taxon-name-part-type="family">Daudebardiidae</tp:taxon-name-part></tp:taxon-name>, <tp:taxon-name><tp:taxon-name-part taxon-name-part-type="family">Parmacellidae</tp:taxon-name-part></tp:taxon-name>. Ruthenica, Supplement 2, Part 10: 1309–1466.</mixed-citation></ref><ref id="B38"><mixed-citation xmlns:xlink="http://www.w3.org/1999/xlink" xlink:type="simple"><person-group><name name-style="western"><surname>Schileyko</surname><given-names>AA</given-names></name></person-group> (<year>2011</year>) <article-title>Check-list of land pulmonate molluscs of Vietnam (<tp:taxon-name><tp:taxon-name-part taxon-name-part-type="class">Gastropoda</tp:taxon-name-part></tp:taxon-name>: <tp:taxon-name><tp:taxon-name-part taxon-name-part-type="order">Stylommatophora</tp:taxon-name-part></tp:taxon-name>).</article-title><source>Ruthenica</source><volume>21</volume>: <fpage>1</fpage>–<lpage>68</lpage>.</mixed-citation></ref><ref id="B44"><mixed-citation xmlns:xlink="http://www.w3.org/1999/xlink" xlink:type="simple"><person-group><name name-style="western"><surname>Thach</surname><given-names>NN</given-names></name></person-group> (<year>2016</year>) <source>Vietnamese new mollusks with 59 new species.</source><publisher-name>48HrBooks Company</publisher-name>, <publisher-loc>Ohio</publisher-loc>, <size units="page">205 pp</size>.</mixed-citation></ref><ref id="B41"><mixed-citation xmlns:xlink="http://www.w3.org/1999/xlink" xlink:type="simple"><person-group><name name-style="western"><surname>Stuart</surname><given-names>BL</given-names></name><name name-style="western"><surname>Sok</surname><given-names>K</given-names></name><name name-style="western"><surname>Neang</surname><given-names>T</given-names></name></person-group> (<year>2006</year>) <article-title>A collection of amphibians and reptiles from hilly eastern Cambodia.</article-title><source>Raffles Bulletin of Zoology</source><volume>54</volume>: <fpage>129</fpage>–<lpage>155</lpage>.</mixed-citation></ref><ref id="B25"><mixed-citation xmlns:xlink="http://www.w3.org/1999/xlink" xlink:type="simple"><person-group><name name-style="western"><surname>Mouhot</surname><given-names>H</given-names></name></person-group> (<year>1864a</year>) <source>Travels in the central parts of Indo-China (Siam), Cambodia, and Laos, during the years 1858, 1859, and 1860.</source><publisher-name>Murray</publisher-name>, <publisher-loc>London, Volume 1</publisher-loc>, <size units="page">303 pp</size>.</mixed-citation></ref><ref id="B26"><mixed-citation xmlns:xlink="http://www.w3.org/1999/xlink" xlink:type="simple"><person-group><name name-style="western"><surname>Mouhot</surname><given-names>H</given-names></name></person-group> (<year>1864b</year>) <source>Travels in the central parts of Indo-China (Siam), Cambodia, and Laos, during the years 1858, 1859, and 1860.</source><publisher-name>Murray</publisher-name>, <publisher-loc>London, Volume 2</publisher-loc>, <size units="page">301 pp</size>.</mixed-citation></ref><ref id="B4"><mixed-citation xmlns:xlink="http://www.w3.org/1999/xlink" xlink:type="simple"><person-group><name name-style="western"><surname>Ashburton</surname><given-names>J</given-names></name></person-group> (<year>1864</year>) <article-title>Paper read at the Royal Geographical Society 10<sup>th</sup> March, 1862.</article-title> In: <person-group><name name-style="western"><surname>Mouhot</surname><given-names>H</given-names></name></person-group> (<role>Ed.</role>) <issue-title>Travels in the Central Parts of Indo-China (Siam), Cambodia, and Laos, During the Years 1858, 1859, and 1860.</issue-title><source>Murray, London, Volume</source><volume>2</volume>: <fpage>296</fpage>–<lpage>300</lpage>.</mixed-citation></ref><ref id="B18"><mixed-citation xmlns:xlink="http://www.w3.org/1999/xlink" xlink:type="simple"><person-group><name name-style="western"><surname>Kottelat</surname><given-names>M</given-names></name><name name-style="western"><surname>Tan</surname><given-names>HH</given-names></name></person-group> (<year>2017</year>) <article-title>Three new species of archerfishes from the freshwaters of Southeast Asia (<tp:taxon-name><tp:taxon-name-part taxon-name-part-type="subclass">Teleostei</tp:taxon-name-part></tp:taxon-name>: <tp:taxon-name><tp:taxon-name-part taxon-name-part-type="family">Toxotidae</tp:taxon-name-part></tp:taxon-name>) and notes on Henri Mouhot’s fish collections.</article-title><source>Ichthyological Exploration of Freshwaters</source><volume>952</volume>: <fpage>1</fpage>–<lpage>19</lpage>.</mixed-citation></ref></ref-list></tp:taxon-treatment>
