# Supplementary material for: Notes on the sinistral helicoid snail Bertia cambojiensis (Reeve, 1860) from Vietnam (Eupulmonata, Dyakiidae)
Source: Zookeys. 2019 Nov 4;885:1–14. doi: 10.3897/zookeys.885.38980 (PMC6848233; doi:10.3897/zookeys.885.38980)
Supplement: XML Treatment for Bertia pergrandis [file zookeys.885.38980-treatment3.xml]

<!DOCTYPE tp:taxon-treatment
  PUBLIC "-//TaxonX//DTD Taxonomic Treatment Publishing DTD v0 20100105//EN" "tax-treatment-NSO.dtd">
<tp:taxon-treatment xmlns:tp="http://www.plazi.org/taxpub"><tp:treatment-meta><kwd-group><label>Taxon classification</label><kwd><named-content xmlns:xlink="http://www.w3.org/1999/xlink" content-type="kingdom">Animalia</named-content></kwd><kwd><named-content xmlns:xlink="http://www.w3.org/1999/xlink" content-type="order">Stylommatophora</named-content></kwd><kwd><named-content xmlns:xlink="http://www.w3.org/1999/xlink" content-type="family">Dyakiidae</named-content></kwd></kwd-group><mixed-citation publication-type="journal"><person-group><name><surname>Sutcharit</surname><given-names>Chirasak</given-names></name><name><surname>Naggs</surname><given-names>Fred</given-names></name><name><surname>Ablett</surname><given-names>Jonathan</given-names></name><name><surname>Sang</surname><given-names>Pham Van</given-names></name><name><surname>Luong Van Hao</surname><given-names/></name><name><surname>Panha</surname><given-names>Somsak</given-names></name></person-group><article-title>Notes on the sinistral helicoid snail <italic><tp:taxon-name><tp:taxon-name-part taxon-name-part-type="genus" reg="Bertia">Bertia</tp:taxon-name-part> <tp:taxon-name-part taxon-name-part-type="species" reg="cambojiensis">cambojiensis</tp:taxon-name-part></tp:taxon-name></italic> (Reeve, 1860) from Vietnam (<tp:taxon-name><tp:taxon-name-part taxon-name-part-type="suborder">Eupulmonata</tp:taxon-name-part></tp:taxon-name>, <tp:taxon-name><tp:taxon-name-part taxon-name-part-type="family">Dyakiidae</tp:taxon-name-part></tp:taxon-name>)</article-title><source>Zookeys</source><day>04</day><month>11</month><year>2019</year><volume>885</volume><fpage>1</fpage><lpage>14</lpage><pub-id pub-id-type="doi">10.3897/zookeys.885.38980</pub-id></mixed-citation></tp:treatment-meta><tp:nomenclature><tp:taxon-name><object-id xmlns:xlink="http://www.w3.org/1999/xlink" content-type="arpha" xlink:type="simple">0D1FD19D-56BD-5C1E-B33E-FF5F8B445E76</object-id>
            <tp:taxon-name-part taxon-name-part-type="genus" reg="Bertia">Bertia</tp:taxon-name-part>
            <tp:taxon-name-part taxon-name-part-type="species" reg="pergrandis">pergrandis</tp:taxon-name-part>
          </tp:taxon-name><tp:taxon-authority>(Smith, 1893)</tp:taxon-authority><xref ref-type="fig" rid="F3">Fig. 3A</xref><tp:nomenclature-citation-list><tp:nomenclature-citation><tp:taxon-name>
                <tp:taxon-name-part taxon-name-part-type="genus" reg="Rhyssota">Rhyssota</tp:taxon-name-part> <tp:taxon-name-part taxon-name-part-type="species" reg="pergrandis">pergrandis</tp:taxon-name-part></tp:taxon-name><comment>Smith, 1893: 11, with text figure. Type locality: Annam.</comment></tp:nomenclature-citation><tp:nomenclature-citation><tp:taxon-name>
                <tp:taxon-name-part taxon-name-part-type="genus" reg="Nanina">Nanina</tp:taxon-name-part> <tp:taxon-name-part taxon-name-part-type="species" reg="pergrandis">pergrandis</tp:taxon-name-part></tp:taxon-name><comment>: <xref ref-type="bibr" rid="B10">Fischer and Dautzenberg 1904</xref>: 4.</comment></tp:nomenclature-citation><tp:nomenclature-citation><tp:taxon-name>
                <tp:taxon-name-part taxon-name-part-type="genus" reg="Ariophanta">Ariophanta</tp:taxon-name-part> <tp:taxon-name-part taxon-name-part-type="species" reg="pergrandis">pergrandis</tp:taxon-name-part></tp:taxon-name><comment>: <xref ref-type="bibr" rid="B38">Schileyko 2011</xref>: 29.</comment></tp:nomenclature-citation><tp:nomenclature-citation><tp:taxon-name>
                <tp:taxon-name-part taxon-name-part-type="genus" reg="Bertia">Bertia</tp:taxon-name-part> <tp:taxon-name-part taxon-name-part-type="species" reg="pergrandis">pergrandis</tp:taxon-name-part></tp:taxon-name><comment>: <xref ref-type="bibr" rid="B43">Thach 2015</xref>: 214, figs 9–12. <xref ref-type="bibr" rid="B44">Thach 2016</xref>: 62, pl. 18, fig. 270, pl. 19, fig. 272.</comment></tp:nomenclature-citation></tp:nomenclature-citation-list></tp:nomenclature><tp:treatment-sec sec-type="material" id="SECID0EDDAG"><title>Material examined.</title><p>Syntype NHMUK 1893.2.26.1 (1 shell, Fig. <xref ref-type="fig" rid="F3">3A</xref>).</p></tp:treatment-sec><tp:treatment-sec sec-type="remarks" id="SECID0ENDAG"><title>Remarks.</title><p><italic><tp:taxon-name><tp:taxon-name-part taxon-name-part-type="genus" reg="Ariophanta">Ariophanta</tp:taxon-name-part></tp:taxon-name></italic> ranges from India to Indochina (<xref ref-type="bibr" rid="B13">Godwin-Austen 1888</xref>, <xref ref-type="bibr" rid="B37">Schileyko 2003</xref>) and includes large species with both dextral and sinistral shells. Although the reproductive anatomy of <italic><tp:taxon-name><tp:taxon-name-part taxon-name-part-type="genus" reg="Ariophanta">Ariophanta</tp:taxon-name-part></tp:taxon-name></italic> and <italic><tp:taxon-name><tp:taxon-name-part taxon-name-part-type="genus" reg="Bertia">Bertia</tp:taxon-name-part></tp:taxon-name></italic> are quite distinct the sinistral shells exhibit a close convergence in shell form and definitive generic attribution requires investigation of reproductive anatomy or molecular evidence. We provisionally follow <xref ref-type="bibr" rid="B43">Thach (2015)</xref> in attributing this species to <italic><tp:taxon-name><tp:taxon-name-part taxon-name-part-type="genus" reg="Bertia">Bertia</tp:taxon-name-part></tp:taxon-name></italic> based on its very close similarity to the type species in shell form and colour and to the presence of earlier whorls with nodules arranged along the growth lines. <italic><tp:taxon-name><tp:taxon-name-part taxon-name-part-type="genus" reg="Bertia">Bertia</tp:taxon-name-part> <tp:taxon-name-part taxon-name-part-type="species" reg="pergrandis">pergrandis</tp:taxon-name-part></tp:taxon-name></italic> differs from the type and following species in possessing a stronger peripheral keel and widely open umbilicus; the other species exhibit a rounded last whorl and rimate umbilicus.</p></tp:treatment-sec><tp:treatment-sec><!--Section generated to contain objects referenced in tp:taxon-treatment.--><fig id="F3" position="float" orientation="portrait"><object-id xmlns:xlink="http://www.w3.org/1999/xlink" content-type="doi" xlink:type="simple">10.3897/zookeys.885.38980.figure3</object-id><object-id xmlns:xlink="http://www.w3.org/1999/xlink" content-type="arpha" xlink:type="simple">80178184-CB02-5723-BCB7-46F3C00B92AA</object-id><label>Figure 3.</label><caption><p><bold>A</bold><italic><tp:taxon-name><tp:taxon-name-part taxon-name-part-type="genus" reg="Bertia">Bertia</tp:taxon-name-part> <tp:taxon-name-part taxon-name-part-type="species" reg="pergrandis">pergrandis</tp:taxon-name-part></tp:taxon-name></italic>, syntype NHMUK 1893.2.26.1 <bold>B</bold><italic><tp:taxon-name><tp:taxon-name-part taxon-name-part-type="genus" reg="Bertia">Bertia</tp:taxon-name-part> <tp:taxon-name-part taxon-name-part-type="species" reg="setzeri">setzeri</tp:taxon-name-part></tp:taxon-name></italic>, holotype ANSP 466244.</p></caption><graphic xmlns:xlink="http://www.w3.org/1999/xlink" xlink:href="zookeys-885-001-g003.jpg" position="float" orientation="portrait" xlink:type="simple" id="oo_352323.jpg"><uri content-type="original_file" xlink:type="simple">https://binary.pensoft.net/fig/352323</uri></graphic></fig></tp:treatment-sec><ref-list><ref id="B10"><mixed-citation xmlns:xlink="http://www.w3.org/1999/xlink" xlink:type="simple"><person-group><name name-style="western"><surname>Fischer</surname><given-names>H</given-names></name><name name-style="western"><surname>Dautzenberg</surname><given-names>P</given-names></name></person-group> (<year>1904</year>) <article-title>Catalogue des mollusques terrestres et fluviatiles de ľIndo-Chine orientale cites jusqu’ à ce jour.</article-title><source>In: Mission Pavie, Etudes diverses, Volume</source><volume>3</volume>: <fpage>390</fpage>–<lpage>450</lpage>.</mixed-citation></ref><ref id="B38"><mixed-citation xmlns:xlink="http://www.w3.org/1999/xlink" xlink:type="simple"><person-group><name name-style="western"><surname>Schileyko</surname><given-names>AA</given-names></name></person-group> (<year>2011</year>) <article-title>Check-list of land pulmonate molluscs of Vietnam (<tp:taxon-name><tp:taxon-name-part taxon-name-part-type="class">Gastropoda</tp:taxon-name-part></tp:taxon-name>: <tp:taxon-name><tp:taxon-name-part taxon-name-part-type="order">Stylommatophora</tp:taxon-name-part></tp:taxon-name>).</article-title><source>Ruthenica</source><volume>21</volume>: <fpage>1</fpage>–<lpage>68</lpage>.</mixed-citation></ref><ref id="B43"><mixed-citation xmlns:xlink="http://www.w3.org/1999/xlink" xlink:type="simple"><person-group><name name-style="western"><surname>Thach</surname><given-names>NN</given-names></name></person-group> (<year>2015</year>) <article-title><italic><tp:taxon-name><tp:taxon-name-part taxon-name-part-type="genus">Bertia</tp:taxon-name-part> <tp:taxon-name-part taxon-name-part-type="species">setzeri</tp:taxon-name-part></tp:taxon-name></italic>, a new species of land snail from Vietnam (<tp:taxon-name><tp:taxon-name-part taxon-name-part-type="class">Gastropoda</tp:taxon-name-part></tp:taxon-name>: <tp:taxon-name><tp:taxon-name-part taxon-name-part-type="order">Stylommatophora</tp:taxon-name-part></tp:taxon-name>: <tp:taxon-name><tp:taxon-name-part taxon-name-part-type="family">Dyakiidae</tp:taxon-name-part></tp:taxon-name>).</article-title><source>The Festivus</source><volume>47</volume>: <fpage>240</fpage>–<lpage>242</lpage>.</mixed-citation></ref><ref id="B44"><mixed-citation xmlns:xlink="http://www.w3.org/1999/xlink" xlink:type="simple"><person-group><name name-style="western"><surname>Thach</surname><given-names>NN</given-names></name></person-group> (<year>2016</year>) <source>Vietnamese new mollusks with 59 new species.</source><publisher-name>48HrBooks Company</publisher-name>, <publisher-loc>Ohio</publisher-loc>, <size units="page">205 pp</size>.</mixed-citation></ref><ref id="B13"><mixed-citation xmlns:xlink="http://www.w3.org/1999/xlink" xlink:type="simple"><person-group><name name-style="western"><surname>Godwin-Austen</surname><given-names>HH</given-names></name></person-group> (<year>1888 [1882–1888]</year>) Land and Freshwater <tp:taxon-name><tp:taxon-name-part taxon-name-part-type="phylum">Mollusca</tp:taxon-name-part></tp:taxon-name> of India, including South Arabia, Baluchistan, Afghanistan, Kashmir, Nepal, Burmah, Pegu, Tenasserim, Malay Peninsula, Ceylon, and other islands of the Indian Ocean. Supplementary to Messrs. Theobald and Hanley’s Conchologia Indica, Taylor &amp; Francis, London. Volumes 1: 1–157, pls 1–62. [Part 6: pp. 207–257, pls. 52–62]</mixed-citation></ref><ref id="B37"><mixed-citation xmlns:xlink="http://www.w3.org/1999/xlink" xlink:type="simple"><person-group><name name-style="western"><surname>Schileyko</surname><given-names>AA</given-names></name></person-group> (<year>2003</year>) Treatise on recent terrestrial pulmonated mollusks. <tp:taxon-name><tp:taxon-name-part taxon-name-part-type="family">Ariophantidae</tp:taxon-name-part></tp:taxon-name>, <tp:taxon-name><tp:taxon-name-part taxon-name-part-type="family">Ostracolethaidae</tp:taxon-name-part></tp:taxon-name>, <tp:taxon-name><tp:taxon-name-part taxon-name-part-type="family">Ryssotidae</tp:taxon-name-part></tp:taxon-name>, <tp:taxon-name><tp:taxon-name-part taxon-name-part-type="family">Milacidae</tp:taxon-name-part></tp:taxon-name>, <tp:taxon-name><tp:taxon-name-part taxon-name-part-type="family">Dyakiidae</tp:taxon-name-part></tp:taxon-name>, <tp:taxon-name><tp:taxon-name-part taxon-name-part-type="family">Staffordiidae</tp:taxon-name-part></tp:taxon-name>, <tp:taxon-name><tp:taxon-name-part taxon-name-part-type="family">Gastrodontidae</tp:taxon-name-part></tp:taxon-name>, <tp:taxon-name><tp:taxon-name-part taxon-name-part-type="family">Zonitidae</tp:taxon-name-part></tp:taxon-name>, <tp:taxon-name><tp:taxon-name-part taxon-name-part-type="family">Daudebardiidae</tp:taxon-name-part></tp:taxon-name>, <tp:taxon-name><tp:taxon-name-part taxon-name-part-type="family">Parmacellidae</tp:taxon-name-part></tp:taxon-name>. Ruthenica, Supplement 2, Part 10: 1309–1466.</mixed-citation></ref></ref-list></tp:taxon-treatment>
