# Supplementary material for: Notes on the sinistral helicoid snail Bertia cambojiensis (Reeve, 1860) from Vietnam (Eupulmonata, Dyakiidae)
Source: Zookeys. 2019 Nov 4;885:1–14. doi: 10.3897/zookeys.885.38980 (PMC6848233; doi:10.3897/zookeys.885.38980)
Supplement: XML Treatment for Bertia setzeri [file zookeys.885.38980-treatment4.xml]

<!DOCTYPE tp:taxon-treatment
  PUBLIC "-//TaxonX//DTD Taxonomic Treatment Publishing DTD v0 20100105//EN" "tax-treatment-NSO.dtd">
<tp:taxon-treatment xmlns:tp="http://www.plazi.org/taxpub"><tp:treatment-meta><kwd-group><label>Taxon classification</label><kwd><named-content xmlns:xlink="http://www.w3.org/1999/xlink" content-type="kingdom">Animalia</named-content></kwd><kwd><named-content xmlns:xlink="http://www.w3.org/1999/xlink" content-type="order">Stylommatophora</named-content></kwd><kwd><named-content xmlns:xlink="http://www.w3.org/1999/xlink" content-type="family">Dyakiidae</named-content></kwd></kwd-group><mixed-citation publication-type="journal"><person-group><name><surname>Sutcharit</surname><given-names>Chirasak</given-names></name><name><surname>Naggs</surname><given-names>Fred</given-names></name><name><surname>Ablett</surname><given-names>Jonathan</given-names></name><name><surname>Sang</surname><given-names>Pham Van</given-names></name><name><surname>Luong Van Hao</surname><given-names/></name><name><surname>Panha</surname><given-names>Somsak</given-names></name></person-group><article-title>Notes on the sinistral helicoid snail <italic><tp:taxon-name><tp:taxon-name-part taxon-name-part-type="genus" reg="Bertia">Bertia</tp:taxon-name-part> <tp:taxon-name-part taxon-name-part-type="species" reg="cambojiensis">cambojiensis</tp:taxon-name-part></tp:taxon-name></italic> (Reeve, 1860) from Vietnam (<tp:taxon-name><tp:taxon-name-part taxon-name-part-type="suborder">Eupulmonata</tp:taxon-name-part></tp:taxon-name>, <tp:taxon-name><tp:taxon-name-part taxon-name-part-type="family">Dyakiidae</tp:taxon-name-part></tp:taxon-name>)</article-title><source>Zookeys</source><day>04</day><month>11</month><year>2019</year><volume>885</volume><fpage>1</fpage><lpage>14</lpage><pub-id pub-id-type="doi">10.3897/zookeys.885.38980</pub-id></mixed-citation></tp:treatment-meta><tp:nomenclature><tp:taxon-name><object-id xmlns:xlink="http://www.w3.org/1999/xlink" content-type="arpha" xlink:type="simple">55CB27B4-320B-58BB-A7D1-AD1706EC1A5B</object-id>
            <tp:taxon-name-part taxon-name-part-type="genus" reg="Bertia">Bertia</tp:taxon-name-part>
            <tp:taxon-name-part taxon-name-part-type="species" reg="setzeri">setzeri</tp:taxon-name-part>
          </tp:taxon-name><tp:taxon-authority>Thach, 2015</tp:taxon-authority><xref ref-type="fig" rid="F3">Fig. 3B</xref><tp:nomenclature-citation-list><tp:nomenclature-citation><tp:taxon-name>
                <tp:taxon-name-part taxon-name-part-type="genus" reg="Bertia">Bertia</tp:taxon-name-part> <tp:taxon-name-part taxon-name-part-type="species" reg="setzeri">setzeri</tp:taxon-name-part></tp:taxon-name><comment>Thach, 2015: 240, 241, figs 1–4, 17–20. Type locality: Khanh Vinh District and Nha Trang outskirts, Khanh Hoa Province, central Vietnam. <xref ref-type="bibr" rid="B44">Thach 2016</xref>: 62, pl. 18, figs 267–269.</comment></tp:nomenclature-citation></tp:nomenclature-citation-list></tp:nomenclature><tp:treatment-sec sec-type="remarks" id="SECID0EAHAG"><title>Remark.</title><p>Images of the holotype are shown in Figure <xref ref-type="fig" rid="F3">3B</xref>. <xref ref-type="bibr" rid="B43">Thach (2015)</xref> mentioned that this species differs from the <italic><tp:taxon-name><tp:taxon-name-part taxon-name-part-type="genus" reg="Bertia">B.</tp:taxon-name-part> <tp:taxon-name-part taxon-name-part-type="species" reg="cambojiensis">cambojiensis</tp:taxon-name-part></tp:taxon-name></italic> in possessing a more depressed shell, slightly angular periphery and a monochrome dark colour below the periphery. The living specimen figured by <xref ref-type="bibr" rid="B43">Thach (2015</xref>: figs 17, 19) shows a similar aulacopod foot sole with less developed caudal horn than in the type species. An examination of the reproductive organs or molecular data are required to determine its systematic status.</p><fig id="F3" position="float" orientation="portrait"><object-id xmlns:xlink="http://www.w3.org/1999/xlink" content-type="doi" xlink:type="simple">10.3897/zookeys.885.38980.figure3</object-id><object-id xmlns:xlink="http://www.w3.org/1999/xlink" content-type="arpha" xlink:type="simple">80178184-CB02-5723-BCB7-46F3C00B92AA</object-id><label>Figure 3.</label><caption><p><bold>A</bold><italic><tp:taxon-name><tp:taxon-name-part taxon-name-part-type="genus" reg="Bertia">Bertia</tp:taxon-name-part> <tp:taxon-name-part taxon-name-part-type="species" reg="pergrandis">pergrandis</tp:taxon-name-part></tp:taxon-name></italic>, syntype NHMUK 1893.2.26.1 <bold>B</bold><italic><tp:taxon-name><tp:taxon-name-part taxon-name-part-type="genus" reg="Bertia">Bertia</tp:taxon-name-part> <tp:taxon-name-part taxon-name-part-type="species" reg="setzeri">setzeri</tp:taxon-name-part></tp:taxon-name></italic>, holotype ANSP 466244.</p></caption><graphic xmlns:xlink="http://www.w3.org/1999/xlink" xlink:href="zookeys-885-001-g003.jpg" position="float" orientation="portrait" xlink:type="simple" id="oo_352323.jpg"><uri content-type="original_file" xlink:type="simple">https://binary.pensoft.net/fig/352323</uri></graphic></fig></tp:treatment-sec><ref-list><ref id="B44"><mixed-citation xmlns:xlink="http://www.w3.org/1999/xlink" xlink:type="simple"><person-group><name name-style="western"><surname>Thach</surname><given-names>NN</given-names></name></person-group> (<year>2016</year>) <source>Vietnamese new mollusks with 59 new species.</source><publisher-name>48HrBooks Company</publisher-name>, <publisher-loc>Ohio</publisher-loc>, <size units="page">205 pp</size>.</mixed-citation></ref><ref id="B43"><mixed-citation xmlns:xlink="http://www.w3.org/1999/xlink" xlink:type="simple"><person-group><name name-style="western"><surname>Thach</surname><given-names>NN</given-names></name></person-group> (<year>2015</year>) <article-title><italic><tp:taxon-name><tp:taxon-name-part taxon-name-part-type="genus">Bertia</tp:taxon-name-part> <tp:taxon-name-part taxon-name-part-type="species">setzeri</tp:taxon-name-part></tp:taxon-name></italic>, a new species of land snail from Vietnam (<tp:taxon-name><tp:taxon-name-part taxon-name-part-type="class">Gastropoda</tp:taxon-name-part></tp:taxon-name>: <tp:taxon-name><tp:taxon-name-part taxon-name-part-type="order">Stylommatophora</tp:taxon-name-part></tp:taxon-name>: <tp:taxon-name><tp:taxon-name-part taxon-name-part-type="family">Dyakiidae</tp:taxon-name-part></tp:taxon-name>).</article-title><source>The Festivus</source><volume>47</volume>: <fpage>240</fpage>–<lpage>242</lpage>.</mixed-citation></ref></ref-list></tp:taxon-treatment>
